# Supplementary material for: CFTR trafficking mutations disrupt cotranslational protein folding by targeting biosynthetic intermediates
Source: Nat Commun. 2020 Aug 26;11:4258. doi: 10.1038/s41467-020-18101-8 (PMC7450043; doi:10.1038/s41467-020-18101-8)
Supplement: Supplementary file 4 — Source Data [file 41467_2020_18101_MOESM4_ESM.xlsx]

## Sheet: Figure 1d
Figure 1d	Raw EFRET values for each experiment
		Experiment #
	CFP-NBD1 constructs	1	2	3	4	5	6	7	8	9	10	11	12	13	14	15	16	17	18	19	20	21	22	23	24	25	26	27	28
	Wild-type	39.6			38.4	40.2	38.7	43.8	41	35.1	35.6	32.6	39.7	39	39.1	33.1	38.3	33.9	34	30.1	31.8	32.9	33.4	31.1	33.2	38.3	36.3	39.4	39.3
	L441P	34.1			35				33.2
	A455E																33				24	24.8	29.6		24.1		27.4
	S492F		38.6			38																		30.6
	I507del			28.5						28						20.3													33.4
	F508del						39.2	42.2																32.9
	V520F			30.8			31.7			31.6
	L558S															23.3	30.2	27.3	27.1	27.6						30.2
	A559T										34.6	26.2	33	31.4	36.2
	R560K														33.9													31.9	32.4
	R560T												30.9	34.7														31.9

## Sheet: Figure 1e
Figure 1e	Raw EFRET values for each experiment
		Experiment #
	CFP-NBD1 constructs	1	2	3	4	5	6	7	8	9	10	11	12	13	14	15	16	17	18	19
	Wild-type	26.3	21.4	24.9	24.1	20.1	19.5	21	22.5	23.7	30.4	29.4	28.2	26.2	23.1	24.1	23.3	21.5	22.6	22.4
	L441P													15.2	20	13.8
	A455E	22.2	19.8	19.5							21.4	22.4	22.6
	S492F													12.7	13.5	18.8
	I507del				24.8	20.6	23.5
	F508del				24.9	18.8	20.3
	L558S	18.7	12.6	14.8				14.9	15.8	16.1
	A559T																16.5	12.8	21.5	18.2

## Sheet: Figure 2a
Figure 2a	Uncropped blots are shown. Blot was cut into 2 pieces based on the molecular weight marker before samples were transferred to PVDF membranes.
	anti-CFTR antibody M3A7
																			anti CFTR
																			Imaged on
																			2017-08-28
																			anti β-Actin
			rabbit anti-β-actin																Imaged on
																			2017-08-28
					Molecular weight markers, visible protein standards, were used to cut relevant portin of gel for PVDF transfer. Standards were marked manually and were not visualized by HRP blotting method.

## Sheet: Figure 2c
Figure 2c	Raw EFRET values for each experiment
		Wild-type							A455E
		Experiment #							Experiment #
	Truncation site	1	2	3	4	5	6	7	1	2	3	4	5	6	7
	500	5.4	4	2.8					8.4	6.2	1.7
	550	13.8	14.6	8					15.1	14.7	12.9
	568	23.2	22.2	22.8					23.4	20.9	21.4
	584	24.2	25.1	23.9					18.4	20.9	21.6
	604	38	31.2	33.8	32.9	33.6	34.2	38	25.4	26.2	27.3	27.7	30.2	23.5	32.4
	624	39.7	40.9	36.5	41.3				33	35.4	33.1	36.6
	654	38.3	31.8	32.9	33.4	33.2	36.3		33	24	24.8	29.6	24.1	27.4
	664	35.7	37.1	38.3	39.2	37.6	38.6		28.5	31.8	30.5	32	32.4	31.1
	674	34.4	37.7	38.5					35.8	37.6	36.5
	704	39.1	40.7	35.3	38				36.2	39	34.7	37.1
	744	42.4	39	37.5	32				38.4	37.6	38.4	31.9

## Sheet: Figure 2d
Figure 2d	Raw EFRET values for each experiment
		Wild-type						L558S
		Experiment #						Experiment #
	Truncation site	1	2	3	4	5	6	1	2	3	4	5	6
	500	5.4	4	2.8				5.4	4	2.8
	550	13.8	14.6	8				13.8	14.6	8
	568	23.2	22.2	22.8				19.1	22	19.7
	584	24.2	23.9	26.5				23.9	23.6	27.2
	604	38	31.2	32.5	31.7	35.9	34.2	25	26.9	30.3	28.5	32.7	22.2
	624	39.7	40.9	34	36.5	41.3		35.5	34.5	30.1	29.5	36.1
	654	33.1	38.3	33.9	34	30.1	38.3	23.3	30.2	27.3	27.1	27.6	30.2
	664	35.7	37.1	38.3	39.2	37.6	38.6	24.4	30	32.3	31.4	31.1	34.1
	674	34.4	37.7	38.5				34.3	36.5	34.6
	704	39.1	40.7	35.3	38			38.8	39.6	34.2	37.8
	744	42.4	39	37.5	32			38.6	36.8	37.5	35.2

## Sheet: Figure 2e
Figure 2e	Raw EFRET values for each experiment
		Wild-type						A455E
		Experiment #						Experiment #
	Truncation site	1	2	3	4	5	6	1	2	3	4	5	6
	614	0.2	8.1	9.3	8.9			6.7	0.1	8.2	9.5
	634	21.9	25.5	23.1				20.3	24.5	20.2
	654	26.3	21.4	24.9	30.4	29.4	28.2	22.2	19.8	19.5	21.4	22.4	22.6
	704	30.1	29.1	24.8				29.3	28.1	23.4
	744	22.4	23.7	31.9	26.5			24.9	21.1	27.3	30

## Sheet: Figure 2f
Figure 2f	Raw EFRET values for each experiment
		Wild-type						L558S
		Experiment #						Experiment #
	Truncation site	1	2	3	4	5	6	1	2	3	4	5	6
	614	0.2	8.1	6.9	11.8			5.6	1.8	8.2	4.7
	634	21.9	25.5	23.1				17.2	16.3	22.9
	654	26.3	21.4	24.9	21	22.5	23.7	18.7	12.6	14.8	14.9	16.4	16.1
	704	30.1	29.1	24.8				28.8	25.5	22
	744	23	22.4	23.7	31.9	26.5		29.9	18.1	25.3	23	28.3

## Sheet: Figure 3a
Figure 3a	Raw EFRET values for each experiment
	RNaseA	Truncation site	Wild-type			A455E
			Experiment #			Experiment #
			1	2	3	1	2	3
	-	568	23.2	22.2	22.8	23.4	20.9	21.4
	+	568	34.3	38	35.5	37.6	39.5	37.1
	-	604	38	31.2	34.2	25.4	26.2	23.5
	+	604	38.2	33.9	34.1	28.9	27.8	25.8

## Sheet: Figure 3b
Figure 3b	Raw EFRET values for each experiment
	RNaseA	Truncation site	Wild-type				A455E
			Experiment #				Experiment #
			1	2	3	4	1	2	3	4
	-	664	39.2	37.6	38.6		32	32.4	31.1
	+	664	37	37.4	39.8		34.3	33.9	31.6
	-	704	39.1	40.7	35.3	38	36.2	39	34.7	37.1

## Sheet: Figure 4a
Figure 4a	Raw EFRET values for each experiment
	Tempareture (℃)	Wild-type							A455E
		Experiment #							Experiment #
		1	2	3	4	5	6	7	1	2	3	4	5	6	7
	5	40.8	41.6	45.8	35.4	35.6	42.3	37.8	31.8	36.4	40.0048	29.8	31.3	34.9	33.5
	25	39.6	38.4	41	33.3	35.1	38	37	28.9	32.7	34.4197	29	29.7	30.7	32.2
	30	39.5	36.9	40.8	31.4	34	36.5	35.2	24.5	28.5	33.8915	28.1	28.7	30	30.8
	35	42	33.2	41.4	29.3	32.8	34.8	33.2	24.3	28.5	33.9909	27.1	27.4	29	29.4
	40	37.8	27.3	39.3	27.2	31.4	32.8	31.2	24.8	25.7	32.849	25.8	25.9	27.7	27.8
	45	28.7	22.2	32.6	24.8	29.6	30.4	29	20.3	21.4	29.1484	24.2	24.1	25.9	26.1
	50	19.8	19	26.9	22.3	27.4	27.7	26.9	15.4	17.8	26.5193	22.3	21.8	23.3	24.2

[truncated: 17 more sheets: Figure 4b, Figure 4c, Figure 4d, Figure 4e, Figure 4f, Figure 5b, Figure 5c, Figure 5d, FIgure 5e, FIgure 5f, Figure 5g, Supplemental Figure 1c, Supplemental Figure 2a, Supplemental Figure 2b, Supplemental Figure 3b, Supplemental Figure 3c, Supplemental Figure 3e]
